# Supplementary material for: Elucidating metabolites and biosynthetic pathways during musk maturation: insights from forest musk deer
Source: Front Pharmacol. 2025 Apr 28;16:1503138. doi: 10.3389/fphar.2025.1503138 (PMC12066291; doi:10.3389/fphar.2025.1503138)
Supplement: Supplementary file 2 [file Table1.xlsx]

## Sheet: Table S1
Table S1 Classification and relative abundance of metabolites across 3 stages of musk maturation
ID	Peak	TCMSP	CAS	Molecular formula	KEGG COMPOUND ID	Super Class	Class	Sub class	Aromatic compounds	Similarity	rt	Count	A1_1	A4_1	A2_1	A5_1	A3_1	A6_1	Mean A	B1_1	B4_1	B2_1	B5_1	B3_1	B6_1	Mean B	C1_1	C4_1	C2_1	C5_1	C3_1	C6_1	Mean C
1	Cyclotetrasiloxane, octamethyl-		556-67-2	C8H24O4Si4		Organic oxygen compounds	Hydrocarbons	Organosilicon compound		712	7.62117,0	15	4.54534e-10	4.23181e-10	0.000552753	0.000527294	0.000516614	0.000319084	0.000319291	5.70922e-10	0.00103946	0.000620085	0.000405136	0.000691374	0.000619014	0.000562512	0.00107842	0.00127476	0.00146374	0.00111383	5.54919e-10	0.000700494	0.00093854
2	trisiloxane, 1,1,1,5,5,5-hexamethyl-3-[(trimethylsilyl)oxy]-		1873-89-8	C9H27O3Si4		Organic oxygen compounds	Hydrocarbons	Organosilicon compound		631	7.67538,0	13	4.54534e-10	4.98517e-05	0.00276688	3.00306e-10	3.7431e-10	0.00492604	0.00129046	6.28332e-05	4.42638e-10	0.00148857	0.00431554	0.0052782	0.00428712	0.00257205	0.00394514	0.0103556	1.01216e-09	0.0166241	1.7943e-06	0.00373273	0.00577657
3	1,6:3,4-Dianhydro-2-deoxy-d-ribo-hexopyranose		29514-08-7	C6H10O4		Organoheterocyclic compounds	Hydrocarbons	Heterocyclic aromatic compounds	Aromatic compounds	545	7.72406,0	15	0.00859379	0.000918728	0.00214491	0.00411847	0.0068408	2.64121e-10	0.00376945	0.00312922	0.00479489	0.000861264	0.00396922	0.00680132	5.40933e-10	0.00325932	0.00106904	0.00155271	0.0239374	9.85265e-10	0.00102642	0.00217199	0.0049596
4	Furan, 2-butyltetrahydro-		1004-29-1	C8H16O		Organoheterocyclic compounds	Hydrocarbons	Heterocyclic aromatic compounds	Aromatic compounds	830	7.92708,0	10	0.331829	0.0503517	0.331922	0.277354	0.0252682	0.0659794	0.180451	0.0366841	0.0715884	0.130665	0.189479	5.57031e-10	5.40933e-10	0.0714028	5.01308e-10	6.35265e-10	1.01216e-09	9.85265e-10	5.54919e-10	4.1311e-10	6.8367e-10
5	2-Furanmethanol, tetrahydro-5-methyl-, trans-		6126-49-4	C6H12O2		Organoheterocyclic compounds	Hydrocarbons	Heterocyclic aromatic compounds	Aromatic compounds	763	8.11967,0	5	0.0176519	4.23181e-10	0.0627644	0.0772477	3.7431e-10	2.64121e-10	0.0262773	5.70922e-10	0.0202578	0.00731089	2.63609e-10	5.57031e-10	5.40933e-10	0.00459479	5.01308e-10	6.35265e-10	1.01216e-09	9.85265e-10	5.54919e-10	4.1311e-10	6.8367e-10
6	Butanal, 3-hydroxy-		107-89-1	C4H8O2		Organic oxygen compounds	Carbonyl compounds	Aldehydes	Aromatic compounds	573	8.3031,0	7	4.54534e-10	4.23181e-10	2.87273e-10	0.00246175	0.000303756	0.00167739	0.000740483	5.70922e-10	0.00016737	2.88604e-10	2.63609e-10	5.57031e-10	0.00507061	0.000872997	0.00022497	0.00298617	1.01216e-09	9.85265e-10	5.54919e-10	4.1311e-10	0.00053519
7	1-Hydroxycyclohexanecarboxylic acid		1123-28-0	C7H12O3		Lipids and lipid-like molecules	Fatty acyls	Fatty acids	Aromatic compounds	702	8.26033,0	5	4.54534e-10	0.0104325	0.00417347	3.00306e-10	0.00137179	0.00185092	0.00297145	5.70922e-10	4.42638e-10	2.88604e-10	0.00200039	5.57031e-10	5.40933e-10	0.000333399	5.01308e-10	6.35265e-10	1.01216e-09	9.85265e-10	5.54919e-10	4.1311e-10	6.8367e-10
8	Furan, 2-(dichloromethyl)-tetrahydro-		931-05-5	C5H8Cl2O		Organoheterocyclic compounds	Hydrocarbons	Heterocyclic aromatic compounds	Aromatic compounds	795	8.46781,0	8	4.54534e-10	0.00327619	2.87273e-10	0.00474592	0.0109444	0.00855876	0.00458754	5.70922e-10	4.42638e-10	0.00239071	0.017531	5.57031e-10	5.40933e-10	0.00332029	5.01308e-10	6.35265e-10	1.01216e-09	9.85265e-10	0.00737798	4.1311e-10	0.00122966
9	Analyte									823	9.3176,0	8	0.0826532	0.0757527	2.87273e-10	3.00306e-10	0.10918	0.100525	0.0613518	5.70922e-10	4.42638e-10	0.0793819	0.0779929	5.57031e-10	5.40933e-10	0.0262291	5.01308e-10	6.35265e-10	1.01216e-09	9.85265e-10	0.0977989	0.0496213	0.02457
10	2H-Pyran, 2-(bromomethyl)tetrahydro-		34723-82-5	C6H11BrO		Organoheterocyclic compounds	Hydrocarbons	Heterocyclic aromatic compounds	Aromatic compounds	828	9.40452,0	7	0.0135177	0.00555252	2.87273e-10	3.00306e-10	0.0181453	0.024947	0.0103604	5.70922e-10	4.42638e-10	0.0181668	0.00853871	5.57031e-10	5.40933e-10	0.00445092	5.01308e-10	6.35265e-10	1.01216e-09	9.85265e-10	0.00810059	4.1311e-10	0.0013501
11	5-Hepten-2-ol, 6-methyl-	OB=33.13; DL=0.01	1569-60-4	C8H16O	C07288	Lipids and lipid-like molecules	Fatty acyls	Fatty aldehydes		760	9.30417,0	7	4.54534e-10	0.0344672	2.87273e-10	3.00306e-10	0.0381065	0.0464591	0.0198388	5.70922e-10	4.42638e-10	0.0216876	0.03807	5.57031e-10	5.40933e-10	0.0099596	5.01308e-10	6.35265e-10	1.01216e-09	9.85265e-10	0.0390751	0.0324888	0.0119273
12	Prost-13-en-1-oic acid, 9-(methoxyimino)-11,15-bis[(trimethylsilyl)oxy]-, trimethylsilyl ester, (8.xi.,12.xi.)-		72150-30-2	C30H61NO5Si3		Organic oxygen compounds	Hydrocarbons	Organosilicon compound		516	10.0469,0	9	4.54534e-10	0.0007684	8.49817e-05	0.000148175	3.7431e-10	2.64121e-10	0.000166926	0.000347995	0.000542928	2.88604e-10	9.29257e-05	5.57031e-10	5.40933e-10	0.000163975	0.000241643	0.000535279	1.01216e-09	9.85265e-10	5.54919e-10	4.1311e-10	0.000129487
13	Cyclopentasiloxane, decamethyl-		541-02-6	C10H30O5Si5		Organic oxygen compounds	Hydrocarbons	Organosilicon compound		646	10.1718,0	12	0.000681532	0.000958413	2.87273e-10	0.00033525	3.7431e-10	0.000492669	0.000411311	0.000662638	4.42638e-10	2.88604e-10	0.000306939	5.57031e-10	5.40933e-10	0.000161596	0.000514887	0.000804704	1.01216e-09	9.85265e-10	0.000207906	0.000594821	0.00035372
15	Octadecanal, 2-bromo-		56599-95-2	C18H35BrO		Lipids and lipid-like molecules	Fatty acyls	Fatty aldehydes	Aromatic compounds	668	11.4183,0	8	4.54534e-10	4.23181e-10	0.000106445	0.000177378	0.00540728	0.00691008	0.0021002	5.70922e-10	4.42638e-10	0.00852542	0.0053062	5.57031e-10	5.40933e-10	0.00230527	5.01308e-10	6.35265e-10	1.01216e-09	9.85265e-10	0.0069385	0.00573438	0.00211215
16	p-Cresol	OB=51.99; DL=0.01	106-44-5	C7H8O	C01468	Benzenoids and derivatives	Hydrocarbons	Phenols	Aromatic compounds	863	11.6241,0	10	0.000981547	4.23181e-10	0.000702416	0.000745162	0.000928153	0.00128282	0.000773349	5.70922e-10	4.42638e-10	0.000947715	0.000830432	5.57031e-10	5.40933e-10	0.000296358	5.01308e-10	6.35265e-10	1.01216e-09	9.85265e-10	0.000618131	4.1311e-10	0.000103022
19	Benzeneacetic acid, methyl ester	OB=22.7; DL=0.03	101-41-7	C9H10O2	C15513	Benzenoids and derivatives	Aromatic carboxylic acid ester	Esters	Aromatic compounds	859	12.0987,0	9	4.54534e-10	0.00663962	0.00489883	0.00526615	0.00694197	0.00577447	0.00492017	5.70922e-10	4.42638e-10	0.0107285	0.00965075	5.57031e-10	5.40933e-10	0.00339655	5.01308e-10	6.35265e-10	1.01216e-09	9.85265e-10	0.0173111	0.0135739	0.0051475
21	2-Cyclohexen-1-one, 3-methyl-		1193-18-6	C7H10O		Organic oxygen compounds	Carbonyl compounds	Macrocyclic ketones	Aromatic compounds	716	12.3158,0	7	0.00530847	0.0160995	2.87273e-10	3.00306e-10	0.0145706	0.0119386	0.0079862	5.70922e-10	4.42638e-10	0.00649361	0.00214178	5.57031e-10	5.40933e-10	0.00143923	5.01308e-10	6.35265e-10	1.01216e-09	9.85265e-10	5.54919e-10	0.00701134	0.00116856
23	Cyclohexasiloxane, dodecamethyl-		540-97-6	C12H36O6Si6		Organic oxygen compounds	Hydrocarbons	Organosilicon compound		771	12.5729,0	15	0.000793002	0.00160518	0.000209309	0.000803227	0.000167372	0.000845045	0.00073719	0.000708489	0.0016065	0.000186861	0.000463862	5.57031e-10	0.000925833	0.000648591	0.000393615	0.00145857	1.01216e-09	0.00181711	5.54919e-10	0.000905192	0.000762416
24	Acetic acid, 4-(3-acetylamino-2-oxopropyl)phenyl ester		61172-74-5	C13H15NO4		Lipids and lipid-like molecules	Fatty acyls	Fatty esters		526	13.1888,0	5	4.54534e-10	4.23181e-10	2.87273e-10	3.00306e-10	3.7431e-10	2.64121e-10	3.50621e-10	5.70922e-10	4.42638e-10	2.88604e-10	2.63609e-10	0.000952356	0.000992481	0.00032414	5.01308e-10	0.000388043	1.01216e-09	9.85265e-10	2.41784e-06	0.000399385	0.000131641
25	3-O-Benzyl-d-glucose		65877-63-6	C13H18O6		Organoheterocyclic compounds	Hydrocarbons	Heterocyclic aromatic compounds	Aromatic compounds	544	13.473,0	5	4.54534e-10	4.23181e-10	0.000626601	3.00306e-10	0.000686766	0.000217415	0.00025513	5.70922e-10	4.42638e-10	2.88604e-10	0.000177979	5.57031e-10	0.000841633	0.000169936	5.01308e-10	6.35265e-10	1.01216e-09	9.85265e-10	5.54919e-10	4.1311e-10	6.8367e-10
28	Isoborneol, allyldimethylsilyl ether		99486-63-2	C14H16		Benzenoids and derivatives	Hydrocarbons	Naphthalenes	Aromatic compounds	538	14.0481,0	6	4.54534e-10	4.23181e-10	2.87273e-10	3.00306e-10	3.7431e-10	2.64121e-10	3.50621e-10	5.70922e-10	4.42638e-10	2.88604e-10	0.000296371	0.000482113	5.40933e-10	0.000129748	5.01308e-10	0.00038512	0.00127962	0.000412072	5.54919e-10	4.1311e-10	0.000346135
29	3-Isopropoxy-1,1,1,7,7,7-hexamethyl-3,5,5-tris(trimethylsiloxy)tetrasiloxane		71579-69-6	C18H52O7Si7		Organic oxygen compounds	Hydrocarbons	Organosilicon compound		738	14.7405,0	11	0.000376908	0.000756957	2.87273e-10	0.000385367	3.7431e-10	0.000484847	0.000334013	0.000297924	0.000775763	2.88604e-10	0.000310972	5.57031e-10	0.000689059	0.00034562	5.01308e-10	0.000686238	1.01216e-09	0.0011125	5.54919e-10	0.000676717	0.000412575
31	Cyclooctasiloxane, hexadecamethyl-		556-68-3	C16H48O8Si8		Organic oxygen compounds	Hydrocarbons	Organosilicon compound		611	16.6894,0	8	0.000163803	0.000293217	2.87273e-10	3.00306e-10	3.7431e-10	0.000162607	0.000103271	5.70922e-10	0.000311769	2.88604e-10	8.45639e-05	5.57031e-10	5.40933e-10	6.60558e-05	5.01308e-10	0.000303915	1.01216e-09	0.00037121	5.54919e-10	0.000256012	0.00015519
32	cis,cis-7,10,-Hexadecadienal		56829-23-3	C16H28O	C20128	Lipids and lipid-like molecules	Fatty acyls	Fatty aldehydes	Aromatic compounds	750	16.977,0	18	0.00336293	0.00622194	0.00401132	0.00478294	0.00396009	0.0029276	0.00421114	0.00352365	0.00349661	0.00334154	0.00340284	0.00505845	0.00343659	0.00370995	0.00367366	0.00515959	0.00288286	0.00329366	0.00437809	0.00389883	0.00388111
33	Oxirane, hexyl-		2984-50-1	C8H16O		Organic oxygen compounds	Hydrocarbons	Alkanes		717	17.0557,0	16	0.00134563	0.00248282	0.00180894	3.00306e-10	0.00158705	0.00130662	0.00142184	0.00259429	0.00184829	0.0012777	0.00139528	0.00252111	0.00220388	0.00197343	0.00172373	0.00245084	1.01216e-09	9.85265e-10	0.00191529	0.00182608	0.00131932
34	Cyclododecanol, 1-ethenyl-		6244-49-1	C14H26O		Lipids and lipid-like molecules	Fatty acyls	Fatty alcohols		828	17.4683,0	18	0.0370562	4.23181e-10	0.0164676	0.0193152	0.0251217	0.0182062	0.0193611	0.0499076	0.0438416	0.0249472	0.0233901	0.0278857	0.025965	0.0326562	0.0429185	0.0518005	0.0282488	0.0313504	0.0311334	0.0283475	0.0356332
35	10-Undecenoyl chloride		27236-80-2	C11H19ClO		Organic acids and derivatives	Carboxylate acyl halide	Carboxy acids and derivatives		601	17.9838,0	17	0.000322943	0.000755879	0.000313847	0.000486183	3.7431e-10	0.000359971	0.000373137	0.000359313	0.000452995	0.000344912	0.000292805	0.000643648	0.000739538	0.000472202	0.000493578	0.000527411	0.000596279	0.000648471	0.000497952	0.000543772	0.000551244
38	unknown									542	18.1859,0	17	0.000856094	4.23181e-10	0.000437444	0.000610609	3.7431e-10	0.000430079	0.000389038	0.000781268	0.000702077	0.000456687	0.000363767	5.57031e-10	0.000673972	0.000496295	0.00062226	0.000988686	1.01216e-09	0.000743056	0.000519093	0.000575922	0.000574836
39	9,12-Octadecadienoyl chloride, (Z,Z)-		7459-33-8	C18H31ClO		Organic acids and derivatives	Carboxylate acyl halide	Carboxy acids and derivatives		797	18.2679,0	18	0.00475726	0.00858856	0.00517254	0.00611974	0.00701918	0.00509662	0.00612565	0.00637334	0.00463196	0.00645044	0.00567348	0.0089844	0.00686178	0.0064959	0.00524255	0.00635389	0.00960946	0.00819095	0.00741063	0.00626092	0.00717807
41	unknown									668	18.4493,0	12	0.00203502	4.23181e-10	2.87273e-10	3.00306e-10	0.00101507	0.000825485	0.00064593	0.00134332	0.00224267	2.88604e-10	0.000955029	0.000908971	0.000806435	0.00104274	0.0024458	0.00275057	1.01216e-09	9.85265e-10	0.00129347	0.000408208	0.00114968
42	Analyte									802	18.5636,0	18	0.00657222	4.23181e-10	0.0011335	0.00137561	0.00226995	0.00179265	0.00219066	0.00672758	0.00540682	0.00200802	0.00187953	0.001943	0.00220264	0.00336127	0.00503769	0.00584199	0.0025622	0.00283692	0.00233457	0.00222131	0.00347245
43	2-Methyl-Z,Z-3,13-octadecadienol		519002-96-1	C19H36O		Lipids and lipid-like molecules	Fatty acyls	Fatty aldehydes	Aromatic compounds	793	18.5665,0	14	0.00837466	4.23181e-10	0.0015667	0.00217898	0.00267839	0.00225464	0.00284223	0.00818029	4.42638e-10	0.00277296	0.00250833	0.00298051	0.00304014	0.00324704	0.00626345	0.00746096	1.01216e-09	9.85265e-10	0.00373699	4.1311e-10	0.00291023
44	5-Cyclohexadecen-1-one		37609-25-9	C16H28O		Organic oxygen compounds	Carbonyl compounds	Macrocyclic ketones	Aromatic compounds	852	18.6224,0	18	0.0126977	4.23181e-10	0.00270871	0.0030881	0.00426272	0.0031342	0.00431524	0.0124889	0.0098422	0.00386386	0.00343389	0.00452778	0.00492121	0.00651297	0.00997876	0.0117585	0.00601739	0.00627658	0.00425901	0.00403076	0.0070535
45	unknown									619	18.9577,0	18	0.00103488	0.00184628	9.89215e-05	0.00014347	0.000355186	0.000246009	0.000620793	0.00133881	0.00108581	0.000306277	0.000287814	0.000397404	0.000377263	0.000632229	0.00118568	0.00146469	0.00038539	0.000483777	0.000346712	0.000377533	0.000707298
46	Heptasiloxane, hexadecamethyl-		541-01-5	C16H48O6Si7		Organic oxygen compounds	Hydrocarbons	Organosilicon compound		482	19.0223,0	16	0.000734807	0.00108019	0.000164537	0.000222333	0.00036719	0.000293481	0.000477089	0.00135634	0.00119719	0.000620888	0.000549454	0.000462266	0.000523692	0.000784972	0.00141958	0.00143917	1.01216e-09	9.85265e-10	0.000819126	0.000692939	0.00072847
47	Z,Z,Z-4,6,9-Nonadecatriene		76720-31-5	C19H34		Lipids and lipid-like molecules	Fatty acyls	Hydrocarbons		676	19.1106,0	10	0.000934681	0.0017533	2.87273e-10	3.00306e-10	0.00144847	0.00103617	0.000862103	5.70922e-10	4.42638e-10	0.00123032	0.00121444	0.00142984	5.40933e-10	0.000645767	5.01308e-10	6.35265e-10	1.01216e-09	9.85265e-10	0.00161481	0.00123163	0.000474407
48	cis-11-Hexadecenal	OB=11.04; DL=0.08	53939-28-9	C16H30O	C06123	Lipids and lipid-like molecules	Fatty acyls	Fatty aldehydes	Aromatic compounds	750	19.1249,0	18	0.00219482	0.00415599	2.87273e-10	3.00306e-10	0.00283856	0.00207564	0.0018775	0.00353753	0.00282634	0.0024659	0.00232029	0.00390396	0.00361058	0.00311077	0.00315561	0.00317614	0.00446445	0.00455383	0.00326777	0.00266693	0.00354746
49	Cyclopentadecanone		502-72-7	C15H28O		Organic oxygen compounds	Carbonyl compounds	Macrocyclic ketones	Aromatic compounds	869	19.2116,0	18	0.0379486	0.0719271	0.0365404	0.0408051	0.0440941	0.0348183	0.0443556	0.0627667	0.051712	0.0431488	0.0393792	0.0556598	0.0508916	0.050593	0.0556519	0.0686763	0.0595983	0.0633012	0.0568022	0.0485961	0.058771
50	13-Octadecenal, (Z)-	KAIs	58594-45-9	C18H34O		Lipids and lipid-like molecules	Fatty acyls	Fatty aldehydes	Aromatic compounds	685	19.2481,0	18	0.0035854	4.23181e-10	0.00159337	0.00191632	0.00236543	0.00170704	0.00186126	0.00575425	0.00524289	0.00147665	0.00139868	0.00285015	0.00261276	0.00322256	0.00543551	0.00546976	0.00313982	0.00364802	0.00168752	0.00202913	0.00356829
51	8-Cyclohexadecen-1-one		3100-36-5	C16H28O		Organic oxygen compounds	Carbonyl compounds	Macrocyclic ketones	Aromatic compounds	819	19.3182,0	18	0.00233554	0.00435225	0.00279141	0.00285137	0.0026961	0.0021959	0.00287043	0.00349848	0.00281691	0.0027878	0.00246657	0.00357471	0.00325121	0.00306595	0.00261509	0.00369657	0.0036076	0.0043479	0.00328427	0.00301741	0.00342814
52	unknown									778	19.5365,0	14	4.54534e-10	3.26681e-05	2.87273e-10	1.76221e-05	0.000204715	0.000144753	6.66266e-05	3.26445e-05	4.42638e-10	2.88604e-10	2.7847e-05	5.57031e-10	4.39148e-05	1.74013e-05	5.01308e-10	0.00076653	6.6965e-06	7.21988e-05	0.000282568	2.8589e-07	0.000188047
53	Muscone		541-91-3	C16H30O		Organic oxygen compounds	Carbonyl compounds	Macrocyclic ketones	Aromatic compounds	891	19.5412,0	18	0.0129583	0.00614822	0.0040622	0.00429237	0.0040002	0.013306	0.0074612	0.00422547	0.021628	0.00705942	0.00119949	0.00751926	0.0076423	0.00821232	0.00397309	6.35265e-10	0.0118641	0.0180323	0.00615223	0.0127578	0.00879659
54	9-Octadecenal	KAIs	5090-41-5	C18H34O		Lipids and lipid-like molecules	Fatty acyls	Fatty aldehydes	Aromatic compounds	745	20.1116,0	17	0.00665164	0.0022334	0.00450882	0.00408243	0.0207848	0.0234616	0.0102871	0.00977831	0.0140782	0.0196775	2.63609e-10	0.0273563	0.00918597	0.013346	0.015939	0.0255863	1.01216e-09	0.00625967	0.0224991	0.0211458	0.0152383
55	Pentadecanoic acid, 14-methyl-, methyl ester		5129-60-2	C17H34O2	C16995	Lipids and lipid-like molecules	Fatty acyls	Fatty esters		619	20.1579,0	12	4.54534e-10	0.0134001	2.87273e-10	3.00306e-10	0.00409184	0.00275893	0.00337514	0.0150857	0.00832528	0.00420923	0.00352629	5.57031e-10	0.00700892	0.00635924	0.0065582	0.00833943	1.01216e-09	9.85265e-10	5.54919e-10	0.00316207	0.00300995
56	[1,1'-Bicyclopropyl]-2-octanoic acid, 2'-hexyl-, methyl ester		56687-68-4	C21H38O2		Lipids and lipid-like molecules	Fatty acyls	Fatty esters		734	20.0993,0	12	4.54534e-10	4.23181e-10	0.00165111	0.00131812	0.0167439	2.64121e-10	0.00328552	0.0209386	0.0135098	0.0147414	0.0138282	0.0244166	0.000747326	0.014697	0.0322221	0.0237377	1.01216e-09	9.85265e-10	5.54919e-10	0.0182579	0.0123696
57	unknown									677	20.3254,0	6	0.00411773	0.00353378	2.87273e-10	3.00306e-10	3.7431e-10	0.000292302	0.00132397	5.70922e-10	4.42638e-10	2.88604e-10	0.000966004	5.57031e-10	5.40933e-10	0.000161001	5.01308e-10	0.00123089	1.01216e-09	9.85265e-10	0.00189935	4.1311e-10	0.000521706
58	9,19-Cyclolanostan-24-one, 3-acetoxy-25-methoxy-			C33H54O4		Organic oxygen compounds	Carbonyl compounds	Macrocyclic ketones	Aromatic compounds	564	20.4203,0	5	4.54534e-10	4.23181e-10	2.87273e-10	3.00306e-10	3.7431e-10	2.64121e-10	3.50621e-10	0.000807482	0.0037755	2.88604e-10	0.00136905	5.57031e-10	5.40933e-10	0.000992006	5.01308e-10	6.35265e-10	1.01216e-09	9.85265e-10	0.00322715	4.1311e-10	0.000537859
59	2-Methallyl alcohol, TMS derivative		25195-85-1	C7H16OSi		Organic oxygen compounds	Hydrocarbons	Organosilicon compound		534	20.4182,0	10	0.00314175	0.00392156	2.87273e-10	0.00173434	3.7431e-10	2.64121e-10	0.00146628	5.70922e-10	0.00418249	0.00218386	0.00162234	5.57031e-10	5.40933e-10	0.00133145	0.00384445	6.35265e-10	1.01216e-09	9.85265e-10	0.00438513	4.1311e-10	0.0013716
60	unknown									551	20.6055,0	9	4.54534e-10	4.23181e-10	2.87273e-10	3.00306e-10	0.000788264	2.64121e-10	0.000131378	8.26435e-05	0.000855399	0.000356382	2.63609e-10	5.57031e-10	5.40933e-10	0.000215738	1.00262e-09	1.62224e-05	0.000578436	9.85265e-10	5.54919e-10	4.1311e-10	9.91103e-05
62	unknown									718	20.9072,0	18	0.0100839	0.0157132	0.000362319	0.000826027	0.00107722	0.00606572	0.00568806	0.00179237	0.00683842	0.000530342	0.000762434	0.00126688	0.0013627	0.00209219	0.0183769	0.025381	0.00264243	0.00260355	0.00505608	0.00280779	0.00947796
63	7-(6-Methylpyridin-2-yl)-hept-6-en-1-ol			C13H19NO		Organoheterocyclic compounds	Hydrocarbons	Heterocyclic aromatic compounds	Aromatic compounds	509	21.1852,0	10	0.000977836	0.00166835	2.87273e-10	3.00306e-10	3.7431e-10	2.64121e-10	0.000441031	0.00104106	0.000508341	0.000429368	0.000779337	5.57031e-10	5.40933e-10	0.000459685	0.00184551	0.00149725	1.01216e-09	9.85265e-10	0.000427988	0.000279411	0.000675028
64	(1α,2α,4α,5α)-8-Methylenetricyclo[3.2.1.02,4]octane		38310-48-4	C9H12		Lipids and lipid-like molecules	Fatty acyls	Hydrocarbons		626	21.4117,0	14	4.54534e-10	0.00359157	0.0013398	0.00197482	0.000758331	0.000919745	0.00143071	0.00113686	4.42638e-10	0.000901662	2.63609e-10	0.000897593	0.000982574	0.000653115	5.01308e-10	6.35265e-10	1.01216e-09	0.0013434	0.000920694	0.00248074	0.000790805
65	[1-(3,3-Dimethyloxiran-2-ylmethyl)-3,7-dimethylocta-2,6-dienyl]trimethylsilane		1286693-12-6	C18H34OSi		Organic oxygen compounds	Hydrocarbons	Organosilicon compound		605	21.3722,0	8	4.54534e-10	0.00108192	0.000529367	0.000749872	0.00129457	0.000721449	0.00072953	5.70922e-10	4.42638e-10	2.88604e-10	2.63609e-10	5.57031e-10	5.40933e-10	4.43956e-10	5.01308e-10	0.00286654	1.01216e-09	9.85265e-10	5.54919e-10	0.000530336	0.000566146
66	1-Dimethyldodecylsilyloxy-3-methylbut-2-ene		917871-05-7	C19H40OSi		Organic oxygen compounds	Hydrocarbons	Organosilicon compound		475	21.5377,0	11	0.000584096	0.000469877	0.000175887	3.00306e-10	0.000227895	0.000141757	0.000266585	0.000856638	0.000559377	2.88604e-10	2.63609e-10	5.57031e-10	5.40933e-10	0.000236003	0.00059675	0.000612469	0.000412917	9.85265e-10	5.54919e-10	0.00022078	0.000307153
67	Oxirane, tetradecyl-	OB=13.14; DL=0.09	7320-37-8	C16H32O	C14499	Organic oxygen compounds	Hydrocarbons	Alkanes	Aromatic compounds	676	21.5774,0	16	0.00156687	1.95438e-07	2.87273e-10	0.00122294	0.00208098	0.00137775	0.00104146	0.00240439	0.00131049	0.00265319	0.00251051	0.000876877	0.000680293	0.00173929	0.00148454	0.000925976	0.00126239	9.85265e-10	0.00321572	0.00255135	0.00157333
68	5-Tetradecene, (Z)-		41446-66-6	C14H28		Lipids and lipid-like molecules	Fatty acyls	Hydrocarbons		603	21.6702,0	5	4.54534e-10	4.23181e-10	2.87273e-10	3.00306e-10	3.7431e-10	2.64121e-10	3.50621e-10	5.70922e-10	4.42638e-10	2.88604e-10	2.63609e-10	5.57031e-10	0.00258949	0.000431581	5.01308e-10	6.35265e-10	0.0040373	0.00432576	0.0047243	0.00369754	0.00279748
69	4,6,6-Trimethyl-bicyclo[3.1.1]heptan-2-ol		7316-84-9	C10H18O	C02344	Lipids and lipid-like molecules	Fatty acyls	Fatty alcohols		692	21.7389,0	17	0.0128566	4.23181e-10	0.00350758	0.0116211	0.00468029	0.0031551	0.00597011	0.0127624	0.0030503	0.0102915	2.63609e-10	0.0138662	0.0153262	0.0092161	0.0117935	0.0182525	0.0201648	0.022173	0.0100765	0.00775521	0.0150359
70	unknown									691	22.0104,0	18	4.54534e-10	4.23181e-10	0.0648166	0.0777476	0.0835152	0.0683641	0.0490739	0.183246	0.12719	0.0692429	0.0778878	0.105059	0.11547	0.113016	0.145824	0.179887	0.156075	0.160243	5.54919e-10	0.10958	0.125268
71	E-9-Methyl-8-tridecen-2-ol, acetate			C16H30O2		Lipids and lipid-like molecules	Fatty acyls	Fatty esters		491	22.037,0	5	4.54534e-10	4.23181e-10	2.87273e-10	3.00306e-10	3.7431e-10	2.64121e-10	3.50621e-10	5.70922e-10	4.42638e-10	0.00287335	2.63609e-10	0.00519397	0.00532841	0.00223262	5.01308e-10	6.35265e-10	1.01216e-09	9.85265e-10	5.54919e-10	4.1311e-10	6.8367e-10
72	Z-(13,14-Epoxy)tetradec-11-en-1-ol acetate		863489-15-0	C16H28O3		Lipids and lipid-like molecules	Fatty acyls	Fatty esters		626	22.0477,0	11	4.54534e-10	4.23181e-10	0.00474535	0.0197669	0.00851324	0.0186094	0.00860581	5.70922e-10	4.42638e-10	0.014527	0.0151404	0.0065675	0.0229655	0.00986672	5.01308e-10	6.35265e-10	0.027694	0.00329083	5.54919e-10	0.0246837	0.0092781
73	13-Tetradecenal		85896-31-7	C14H26O		Lipids and lipid-like molecules	Fatty acyls	Fatty aldehydes	Aromatic compounds	813	22.426,0	17	4.54534e-10	0.035682	0.00829687	0.0277683	0.029781	0.0226357	0.020694	0.0506987	0.0386951	0.0116236	0.0146582	0.0162498	0.0648443	0.032795	0.0509218	0.0270744	0.036498	0.0309779	5.54919e-10	0.0361825	0.0302758
74	5alpha-androstan-3beta-ol-17-one, acetate		1239-31-2	C21H32O3	C15405	Lipids and lipid-like molecules	Sterol lipids	Steroids		695	23.2626,0	18	0.000495798	0.000712428	0.000593192	0.000786151	0.00201056	0.00152252	0.00102011	0.000756428	0.000668418	0.00110139	0.00135058	0.00228595	0.00218235	0.00139086	0.00100014	0.00115451	0.00241779	0.00240786	0.00347054	0.00294149	0.00223205
75	1,3-Adamantanediacetamide		56432-73-6	C14H22N2O2		Lipids and lipid-like molecules	Fatty acyls	Fatty amides		722	23.3851,0	14	4.54534e-10	0.00507666	0.0160022	0.00312064	0.00996318	2.64121e-10	0.00569378	0.0169994	0.0555792	0.00424121	2.63609e-10	0.0270482	0.0422949	0.0243605	0.0105325	6.35265e-10	0.0170248	0.00307883	0.043739	0.0304112	0.0174644
76	(5α)-Androst-2-en-17-one		963-75-7	C19H28O		Lipids and lipid-like molecules	Sterol lipids	Steroids		602	23.5151,0	18	0.000819021	0.000685749	0.000688426	0.000922593	0.00271049	0.00195952	0.00129763	0.000947055	0.000794107	0.00140852	0.00155604	0.00304537	0.00258265	0.00172229	0.000987644	0.00143137	0.00287858	0.00276083	0.00428132	0.00404411	0.00273064
77	Doconexent		6217-54-5	C22H32O2	C06429	Lipids and lipid-like molecules	Fatty acyls	Fatty acids		580	23.6151,0	17	0.00281542	0.00255252	0.00215225	0.00265447	3.7431e-10	0.00173131	0.00198433	0.00187326	0.00154259	0.00203739	0.00180335	0.00212005	0.00201279	0.00189824	0.0015004	0.00160471	0.00286971	0.00253014	0.00293047	0.000129008	0.00192741
78	unknown									780	23.6261,0	18	0.21222	0.198112	0.178863	0.194286	0.16385	0.121454	0.178131	0.162285	0.129946	0.13978	0.127673	0.164809	0.159054	0.147258	0.120856	0.144061	0.228607	0.231576	0.205006	0.156834	0.181157
79	34(-Methylbenzenesulfonyloxy)-5androstan-17-one					Lipids and lipid-like molecules	Sterol lipids	Steroids		614	23.8608,0	10	4.54534e-10	4.23181e-10	0.00057597	3.00306e-10	0.00115224	0.000931198	0.000443235	5.70922e-10	4.42638e-10	0.000819001	0.000933753	0.00125171	0.00127512	0.000713264	5.01308e-10	6.35265e-10	0.00174643	9.85265e-10	0.00190214	0.00172178	0.00089506
80	5,8,11-Eicosatriynoic acid, methyl ester		2463-03-8	C21H30O2		Lipids and lipid-like molecules	Fatty acyls	Fatty esters		625	23.973,0	18	0.00153738	0.00232555	0.00311719	0.00303943	0.00304148	0.00224604	0.00255118	0.00258207	0.00294305	0.00384439	0.00349404	0.00569391	0.00463763	0.00386585	0.00390213	0.0042677	0.00727646	0.00656492	0.007668	0.00676542	0.00607411
81	unknown									570	24.0297,0	16	0.000398314	0.000873391	2.87273e-10	0.00138414	0.00108859	0.00099973	0.000790695	0.0012786	0.000923702	0.0009941	0.000982741	0.0020725	0.00188118	0.00135547	0.000847617	6.35265e-10	0.00285923	0.00293542	0.00177712	0.00128175	0.00161686
82	unknown									695	24.1269,0	4	0.00211891	0.00106846	0.000573842	3.00306e-10	3.7431e-10	2.64121e-10	0.00062687	5.70922e-10	4.42638e-10	2.88604e-10	2.63609e-10	5.57031e-10	5.40933e-10	4.43956e-10	5.01308e-10	6.35265e-10	1.01216e-09	9.85265e-10	5.54919e-10	0.000704988	0.000117499
83	trans-Dehydroandrosterone, trifluoroacetate			C21H27F3O3		Lipids and lipid-like molecules	Sterol lipids	Steroids		895	24.161,0	18	0.11971	0.192842	0.199815	0.0872522	0.214365	0.164261	0.163041	0.148727	0.126751	0.180002	0.198585	0.167453	0.1565	0.163003	0.12907	0.159996	0.246358	0.240195	0.244211	0.176606	0.199406
84	9-Octadecenamide, (Z)-		301-02-0	C18H35NO	C19670	Lipids and lipid-like molecules	Fatty acyls	Fatty amides		754	24.8085,0	13	4.54534e-10	0.132149	2.87273e-10	0.0566145	0.00737052	0.115924	0.0520097	0.113496	0.181355	0.0572118	0.00730974	0.183329	0.171297	0.119	0.221765	0.1443	1.01216e-09	9.85265e-10	5.54919e-10	0.00932531	0.062565
85	Methyl tetradecanoate		124-10-7	C15H30O2		Lipids and lipid-like molecules	Fatty acyls	Fatty esters	Aromatic compounds	575	25.2978,0	16	4.54534e-10	0.00174031	2.87273e-10	0.000391243	0.000823538	0.000632065	0.000597859	0.00202467	0.00122433	0.000747872	0.000753735	5.57031e-10	0.00233944	0.00118167	0.00173787	0.00178956	0.00281252	0.00265028	0.00144241	0.0010677	0.00191672
86	5alpha-Androstan-3beta-ol-17-one, TMS derivative					Lipids and lipid-like molecules	Sterol lipids	Steroids		607	25.6101,0	6	4.54534e-10	0.018977	2.87273e-10	0.000414197	3.7431e-10	0.00124629	0.00343958	5.70922e-10	4.42638e-10	0.0040142	0.00235291	5.57031e-10	5.40933e-10	0.00106119	5.01308e-10	6.35265e-10	1.01216e-09	9.85265e-10	5.54919e-10	4.1311e-10	6.8367e-10
87	Androstan-17-one, 3-hydroxy-, (3a,5a)-		53-41-8	C19H30O2	C00523	Lipids and lipid-like molecules	Sterol lipids	Steroids		762	25.8364,0	18	0.0157638	0.0399242	0.0162858	0.0350737	0.0684093	0.0599342	0.0392318	0.0270114	0.0119805	0.0538261	0.0612023	0.0792129	0.0607454	0.0489964	0.0553153	0.0227668	0.0638628	0.0891642	0.105875	0.130991	0.0779958
89	Tetracosanoic acid, methyl ester		2442-49-1	C25H50O2	C08320	Lipids and lipid-like molecules	Fatty acyls	Fatty esters	Aromatic compounds	549	26.7962,0	15	4.54534e-10	4.23181e-10	2.87273e-10	0.000381092	0.000686563	0.000401852	0.000244918	0.00166322	0.00108693	2.88604e-10	0.000533942	0.00139892	0.00137675	0.00100996	0.00129225	0.00157692	1.01216e-09	0.00209283	0.00110427	0.000775306	0.00114026
90	unknown									572	27.3251,0	18	0.000761764	0.00103879	0.000324142	0.00044428	0.000773235	2.64121e-10	0.000557035	0.000771201	0.000570325	0.000459122	0.000426262	0.00150779	5.40933e-10	0.000622451	0.000584086	0.000969684	0.00158781	0.00149881	0.00107766	0.000786667	0.00108412
91	9,12,15-Octadecatrienoic acid, 2-phenyl-1,3-dioxan-5-yl ester		56700-76-6	C28H40O4		Lipids and lipid-like molecules	Fatty acyls	Fatty esters	Aromatic compounds	587	28.0716,0	13	4.54534e-10	4.23181e-10	0.000175331	0.000215607	0.000336357	0.000317036	0.000174055	5.70922e-10	4.42638e-10	0.000302467	0.000300688	0.000761482	0.00076789	0.000355421	5.01308e-10	0.000160676	0.000774789	0.000388012	0.000549732	0.000410944	0.000380692
92	Lycopene		502-65-8	C40H56	C05432	Lipids and lipid-like molecules	Prenol lipids	Isoprenoids		549	28.3489,0	9	4.54534e-10	0.000995327	2.87273e-10	0.000677388	0.000616368	2.64121e-10	0.000381514	5.70922e-10	4.42638e-10	2.88604e-10	0.00121481	0.00306137	0.00285097	0.00118786	5.01308e-10	6.35265e-10	0.00279799	0.00353027	0.00184317	4.1311e-10	0.00136191
93	Cholest-5-en-3-ol (3.beta.)-, carbonochloridate		7144-08-3	C28H45ClO2		Lipids and lipid-like molecules	Sterol lipids	Steroids		756	28.4857,0	17	0.00172004	0.00236221	0.0010746	0.00100747	0.0028021	0.00242743	0.00189898	0.00227032	0.00169724	0.000955175	0.00237284	0.00774255	0.00848015	0.00391971	0.00189763	6.35265e-10	0.00709578	0.00818004	0.00649565	0.00451754	0.00469777

## Sheet: Table S2
Table S2 Differential metabolites between 2 stages during musk maturation
ID	Metabolites	Classification		Relative abundance (mean)			Fold change			log2(FC)			P value			VIP
		Super class	Class	A	B	C	A-B	A-C	B-C	A-B	A-C	B-C	A-B	A-C	B-C	A-B	A-C	B-C
49	Cyclopentadecanone	Lipids and lipid-like molecules	Macrocyclic ketones (Aromatic compounds)	0.0443556	0.050593	0.058771	0.876714	0.754719805146857 (down)	0.86085	-0.189822	-0.405986961381377 (down)	-0.216165	0.369615	0.0460208	0.0956505	1.2117	1.67903	1.81129
16	p-Cresol	Benzenoids and derivatives	Hydrocarbons (Aromatic compounds)	0.000773349	0.000296358	0.000103022	2.60951	7.50660663755744 (up)	2.87664	1.38378	2.90816088463349 (up)	1.52438	0.0938477	0.00821902	0.388424	1.68008	1.69876	0.628355
4	Furan, 2-butyltetrahydro-	Organoheterocyclic compounds	Hydrocarbons (Aromatic compounds)	0.180451	0.0714028	6.8367e-10	2.52723	263944274.032345 (up)	1.0444e+08	1.33755	27.9756581278362 (up)	26.6381	0.13923	0.0304912	0.069575	1.37626	2.50309	1.93968
48	cis-11-Hexadecenal	Lipids and lipid-like molecules	Aldehydes (Aromatic compounds)	0.0018775	0.00311077	0.00354746	0.603549	0.529253191621401 (down)	0.876901	-0.728456	-0.917970030564777 (down)	-0.189514	0.116845	0.0469461	0.318091	1.47025	1.29899	0.96593
56	[1,1'-Bicyclopropyl]-2-octanoic acid, 2'-hexyl-, methyl ester	Lipids and lipid-like molecules	Esters	0.00328552	0.014697	0.0123696	0.223550463976381 (down)	0.265612	1.18815	-2.16132755470697 (down)	-1.91261	0.248718	0.0237129	0.187554	0.735567	1.62987	0.157008	1.59589
74	5-androstan-3-ol-17-one, acetate	Lipids and lipid-like molecules	Steroids	0.00102011	0.00139086	0.00223205	0.73344	0.457026955025659 (down)	0.623128	-0.447249	-1.12964883828008 (down)	-0.6824	0.349333	0.0274291	0.117138	0.888975	1.59378	1.35255
70	Unknown	Unknown	Unknown	0.0490739	0.113016	0.125268	0.434221636295329 (down)	0.391751	0.902191	-1.20349648086824 (down)	-1.35199	-0.148495	0.0192361	0.0341226	0.70593	1.1817	0.514464	1.01565
80	5,8,11-Eicosatriynoic acid, methyl ester	Lipids and lipid-like molecules	Esters	0.00255118	0.00386585	0.00607411	0.659927793966062 (down)	0.420009290014023 (down)	0.636447341442967 (down)	-0.599619914334195 (down)	-1.2515068562604 (down)	-0.651886941926209 (down)	0.0335005	0.000506472	0.0202713	1.59272	2.08005	1.85697
65	[1-(3,3-Dimethyloxiran-2-ylmethyl)-3,7-dimethylocta-2,6-dienyl]trimethylsilane	Organosilicon compound	Hydrocarbons	0.00072953	4.43956e-10	0.000566146	1643246.68657453 (up)	1.28859	7.84173e-07	20.6481176453412 (up)	0.365793	-20.2823	0.0107021	0.752029	0.280602	2.42226	1.21082	1.79761
68	5-Tetradecene, (Z)-	Lipids and lipid-like molecules	Hydrocarbons	3.50621e-10	0.000431581	0.00279748	8.12409e-07	1.25334296401333E-07 (down)	0.15427483023021 (down)	-20.2313	-22.9277154173269 (down)	-2.69642538789803 (down)	0.363217	0.0261161	0.0385847	0.891178	1.76817	1.58185
85	Methyl tetradecanoate	Lipids and lipid-like molecules	Esters (Aromatic compounds)	0.000597859	0.00118167	0.00191672	0.505943	0.311917859802384 (down)	0.616508	-0.982954	-1.68076193393338 (down)	-0.697807	0.218665	0.00649708	0.135702	0.677894	1.3165	0.972897
89	Tetracosanoic acid, methyl ester	Lipids and lipid-like molecules	Esters (Aromatic compounds)	0.000244918	0.00100996	0.00114026	0.242502652443772 (down)	0.21479073968642 (down)	0.885725	-2.04392756760183 (down)	-2.21899629940606 (down)	-0.175069	0.0217723	0.0174383	0.744062	1.3327	1.08674	0.450689
71	E-9-Methyl-8-tridecen-2-ol, acetate	Lipids and lipid-like molecules	Esters	3.50621e-10	0.00223262	6.8367e-10	1.57044e-07	0.512850678525427 (down)	3.26564e+06	-22.6023	-0.96338926264064 (down)	21.6389	0.0890794	0.0224649	0.0890794	1.50721	1.99311	1.90539

## Sheet: Table S3
Table S3 Trend analysis of metabolites across 3 stages of musk maturation
ID	Metabolite	CAS	Molecular formula	Super Class	Class	Sub class	Aromatic compounds	Trend	Cluster	Differential metabolites
11	5-Hepten-2-ol, 6-methyl-	1569-60-4	C8H16O	Lipids and lipid-like molecules	Fatty acyls	Fatty aldehydes		V	1
13	Cyclopentasiloxane, decamethyl-	541-02-6	C10H30O5Si5	Organic oxygen compounds	Hydrocarbons	Organosilicon compound		V	1
19	Benzeneacetic acid, methyl ester	101-41-7	C9H10O2	Benzenoids and derivatives	Aromatic carboxylic acid ester	Esters	Aromatic compounds	V	1
32	cis,cis-7,10,-Hexadecadienal	56829-23-3	C16H28O	Lipids and lipid-like molecules	Fatty acyls	Fatty aldehydes	Aromatic compounds	V	1
59	2-Methallyl alcohol, TMS derivative	25195-85-1	C7H16OSi	Organic oxygen compounds	Hydrocarbons	Organosilicon compound		V	1
64	(1α,2α,4α,5α)-8-Methylenetricyclo[3.2.1.02,4]octane	38310-48-4	C9H12	Lipids and lipid-like molecules	Fatty acyls	Hydrocarbons		V	1
65	[1-(3,3-Dimethyloxiran-2-ylmethyl)-3,7-dimethylocta-2,6-dienyl]trimethylsilane	1286693-12-6	C18H34OSi	Organic oxygen compounds	Hydrocarbons	Organosilicon compound		V	1	Differential metabolites
66	1-Dimethyldodecylsilyloxy-3-methylbut-2-ene	917871-05-7	C19H40OSi	Organic oxygen compounds	Hydrocarbons	Organosilicon compound		V	1
34	Cyclododecanol, 1-ethenyl-	6244-49-1	C14H26O	Lipids and lipid-like molecules	Fatty acyls	Fatty alcohols		up	2
42	Analyte							up	2
44	5-Cyclohexadecen-1-one	37609-25-9	C16H28O	Organic oxygen compounds	Carbonyl compounds	Macrocyclic ketones	Aromatic compounds	up	2
46	Heptasiloxane, hexadecamethyl-	541-01-5	C16H48O6Si7	Organic oxygen compounds	Hydrocarbons	Organosilicon compound		up	2
48	cis-11-Hexadecenal	53939-28-9	C16H30O	Lipids and lipid-like molecules	Fatty acyls	Fatty aldehydes	Aromatic compounds	up	2	Differential metabolites
50	13-Octadecenal, (Z)-	58594-45-9	C18H34O	Lipids and lipid-like molecules	Fatty acyls	Fatty aldehydes	Aromatic compounds	up	2
54	9-Octadecenal	5090-41-5	C18H34O	Lipids and lipid-like molecules	Fatty acyls	Fatty aldehydes	Aromatic compounds	up	2
56	[1,1'-Bicyclopropyl]-2-octanoic acid, 2'-hexyl-, methyl ester	56687-68-4	C21H38O2	Lipids and lipid-like molecules	Fatty acyls	Fatty esters		up	2	Differential metabolites
67	Oxirane, tetradecyl-	7320-37-8	C16H32O	Organic oxygen compounds	Hydrocarbons	Alkanes	Aromatic compounds	up	2
73	13-Tetradecenal	85896-31-7	C14H26O	Lipids and lipid-like molecules	Fatty acyls	Fatty aldehydes	Aromatic compounds	up	2
79	34(-Methylbenzenesulfonyloxy)-5androstan-17-one			Lipids and lipid-like molecules	Sterol lipids	Steroids		up	2
89	Tetracosanoic acid, methyl ester	2442-49-1	C25H50O2	Lipids and lipid-like molecules	Fatty acyls	Fatty esters	Aromatic compounds	up	2	Differential metabolites
91	9,12,15-Octadecatrienoic acid, 2-phenyl-1,3-dioxan-5-yl ester	56700-76-6	C28H40O4	Lipids and lipid-like molecules	Fatty acyls	Fatty esters	Aromatic compounds	up	2
92	Lycopene	502-65-8	C40H56	Lipids and lipid-like molecules	Prenol lipids	Isoprenoids		up	2
93	Cholest-5-en-3-ol (3.beta.)-, carbonochloridate	7144-08-3	C28H45ClO2	Lipids and lipid-like molecules	Sterol lipids	Steroids		up	2
10	2H-Pyran, 2-(bromomethyl)tetrahydro-	34723-82-5	C6H11BrO	Organoheterocyclic compounds	Hydrocarbons	Heterocyclic aromatic compounds	Aromatic compounds	down	3
12	Prost-13-en-1-oic acid, 9-(methoxyimino)-11,15-bis[(trimethylsilyl)oxy]-, trimethylsilyl ester, (8.xi.,12.xi.)-	72150-30-2	C30H61NO5Si3	Organic oxygen compounds	Hydrocarbons	Organosilicon compound		down	3
16	p-Cresol	106-44-5	C7H8O	Benzenoids and derivatives	Hydrocarbons	Phenols	Aromatic compounds	down	3	Differential metabolites
21	2-Cyclohexen-1-one, 3-methyl-	1193-18-6	C7H10O	Organic oxygen compounds	Carbonyl compounds	Macrocyclic ketones	Aromatic compounds	down	3
25	3-O-Benzyl-d-glucose	65877-63-6	C13H18O6	Organoheterocyclic compounds	Hydrocarbons	Heterocyclic aromatic compounds	Aromatic compounds	down	3
4	Furan, 2-butyltetrahydro-	1004-29-1	C8H16O	Organoheterocyclic compounds	Hydrocarbons	Heterocyclic aromatic compounds	Aromatic compounds	down	3	Differential metabolites
47	Z,Z,Z-4,6,9-Nonadecatriene	76720-31-5	C19H34	Lipids and lipid-like molecules	Fatty acyls	Hydrocarbons		down	3
5	2-Furanmethanol, tetrahydro-5-methyl-, trans-	6126-49-4	C6H12O2	Organoheterocyclic compounds	Hydrocarbons	Heterocyclic aromatic compounds	Aromatic compounds	down	3
7	1-Hydroxycyclohexanecarboxylic acid	1123-28-0	C7H12O3	Lipids and lipid-like molecules	Fatty acyls	Fatty acids	Aromatic compounds	down	3
77	Doconexent	6217-54-5	C22H32O2	Lipids and lipid-like molecules	Fatty acyls	Fatty acids		down	3
8	Furan, 2-(dichloromethyl)-tetrahydro-	931-05-5	C5H8Cl2O	Organoheterocyclic compounds	Hydrocarbons	Heterocyclic aromatic compounds	Aromatic compounds	down	3
86	5alpha-Androstan-3beta-ol-17-one, TMS derivative			Lipids and lipid-like molecules	Sterol lipids	Steroids		down	3
1	Cyclotetrasiloxane, octamethyl-	556-67-2	C8H24O4Si4	Organic oxygen compounds	Hydrocarbons	Organosilicon compound		up	4
2	trisiloxane, 1,1,1,5,5,5-hexamethyl-3-[(trimethylsilyl)oxy]-	1873-89-8	C9H27O3Si4	Organic oxygen compounds	Hydrocarbons	Organosilicon compound		up	4
23	Cyclohexasiloxane, dodecamethyl-	540-97-6	C12H36O6Si6	Organic oxygen compounds	Hydrocarbons	Organosilicon compound		up	4
28	Isoborneol, allyldimethylsilyl ether	99486-63-2	C14H16	Benzenoids and derivatives	Hydrocarbons	Naphthalenes	Aromatic compounds	up	4
29	3-Isopropoxy-1,1,1,7,7,7-hexamethyl-3,5,5-tris(trimethylsiloxy)tetrasiloxane	71579-69-6	C18H52O7Si7	Organic oxygen compounds	Hydrocarbons	Organosilicon compound		up	4
3	1,6:3,4-Dianhydro-2-deoxy-d-ribo-hexopyranose	29514-08-7	C6H10O4	Organoheterocyclic compounds	Hydrocarbons	Heterocyclic aromatic compounds	Aromatic compounds	up	4
31	Cyclooctasiloxane, hexadecamethyl-	556-68-3	C16H48O8Si8	Organic oxygen compounds	Hydrocarbons	Organosilicon compound		up	4
35	10-Undecenoyl chloride	27236-80-2	C11H19ClO	Organic acids and derivatives	Carboxylate acyl halide	Carboxy acids and derivatives		up	4
39	9,12-Octadecadienoyl chloride, (Z,Z)-	7459-33-8	C18H31ClO	Organic acids and derivatives	Carboxylate acyl halide	Carboxy acids and derivatives		up	4
49	Cyclopentadecanone	502-72-7	C15H28O	Organic oxygen compounds	Carbonyl compounds	Macrocyclic ketones	Aromatic compounds	up	4	Differential metabolites
51	8-Cyclohexadecen-1-one	3100-36-5	C16H28O	Organic oxygen compounds	Carbonyl compounds	Macrocyclic ketones	Aromatic compounds	up	4
53	Muscone	541-91-3	C16H30O	Organic oxygen compounds	Carbonyl compounds	Macrocyclic ketones	Aromatic compounds	up	4
63	7-(6-Methylpyridin-2-yl)-hept-6-en-1-ol		C13H19NO	Organoheterocyclic compounds	Hydrocarbons	Heterocyclic aromatic compounds	Aromatic compounds	up	4
68	5-Tetradecene, (Z)-	41446-66-6	C14H28	Lipids and lipid-like molecules	Fatty acyls	Hydrocarbons		up	4	Differential metabolites
69	4,6,6-Trimethyl-bicyclo[3.1.1]heptan-2-ol	7316-84-9	C10H18O	Lipids and lipid-like molecules	Fatty acyls	Fatty alcohols		up	4
74	5alpha-androstan-3beta-ol-17-one, acetate	1239-31-2	C21H32O3	Lipids and lipid-like molecules	Sterol lipids	Steroids		up	4	Differential metabolites
76	(5α)-Androst-2-en-17-one	963-75-7	C19H28O	Lipids and lipid-like molecules	Sterol lipids	Steroids		up	4
80	5,8,11-Eicosatriynoic acid, methyl ester	2463-03-8	C21H30O2	Lipids and lipid-like molecules	Fatty acyls	Fatty esters		up	4	Differential metabolites
83	trans-Dehydroandrosterone, trifluoroacetate		C21H27F3O3	Lipids and lipid-like molecules	Sterol lipids	Steroids		up	4
85	Methyl tetradecanoate	124-10-7	C15H30O2	Lipids and lipid-like molecules	Fatty acyls	Fatty esters	Aromatic compounds	up	4	Differential metabolites
87	Androstan-17-one, 3-hydroxy-, (3a,5a)-	53-41-8	C19H30O2	Lipids and lipid-like molecules	Sterol lipids	Steroids		up	4
15	Octadecanal, 2-bromo-	56599-95-2	C18H35BrO	Lipids and lipid-like molecules	Fatty acyls	Fatty aldehydes	Aromatic compounds	Bell	5
24	Acetic acid, 4-(3-acetylamino-2-oxopropyl)phenyl ester	61172-74-5	C13H15NO4	Lipids and lipid-like molecules	Fatty acyls	Fatty esters		Bell	5
33	Oxirane, hexyl-	2984-50-1	C8H16O	Organic oxygen compounds	Hydrocarbons	Alkanes		Bell	5
43	2-Methyl-Z,Z-3,13-octadecadienol	519002-96-1	C19H36O	Lipids and lipid-like molecules	Fatty acyls	Fatty aldehydes	Aromatic compounds	Bell	5
55	Pentadecanoic acid, 14-methyl-, methyl ester	5129-60-2	C17H34O2	Lipids and lipid-like molecules	Fatty acyls	Fatty esters		Bell	5
58	9,19-Cyclolanostan-24-one, 3-acetoxy-25-methoxy-		C33H54O4	Organic oxygen compounds	Carbonyl compounds	Macrocyclic ketones	Aromatic compounds	Bell	5
6	Butanal, 3-hydroxy-	107-89-1	C4H8O2	Organic oxygen compounds	Carbonyl compounds	Aldehydes	Aromatic compounds	Bell	5
71	E-9-Methyl-8-tridecen-2-ol, acetate		C16H30O2	Lipids and lipid-like molecules	Fatty acyls	Fatty esters		Bell	5	Differential metabolites
72	Z-(13,14-Epoxy)tetradec-11-en-1-ol acetate	863489-15-0	C16H28O3	Lipids and lipid-like molecules	Fatty acyls	Fatty esters		Bell	5
75	1,3-Adamantanediacetamide	56432-73-6	C14H22N2O2	Lipids and lipid-like molecules	Fatty acyls	Fatty amides		Bell	5
84	9-Octadecenamide, (Z)-	301-02-0	C18H35NO	Lipids and lipid-like molecules	Fatty acyls	Fatty amides		Bell	5

## Sheet: Table S4
Table S4 Annotated metabolites and their related pathways
Pathway	Metabolites	Freq
Toluene degradation	p-Cresol	1
Nitrotoluene degradation	p-Cresol	1
Metabolic pathways	p-Cresol	1
Microbial metabolism in diverse environments	p-Cresol	1
Degradation of aromatic compounds	p-Cresol	1
Protein digestion and absorption	p-Cresol	1
Monoterpenoid biosynthesis	4,6,6-Trimethyl-bicyclo[3.1.1]heptan-2-ol	1
Biosynthesis of terpenoids and steroids	4,6,6-Trimethyl-bicyclo[3.1.1]heptan-2-ol	1
Biosynthesis of secondary metabolites	4,6,6-Trimethyl-bicyclo[3.1.1]heptan-2-ol	1
Biosynthesis of unsaturated fatty acids	Doconexent	1
Steroid hormone biosynthesis	Androstan-17-one, 3-hydroxy-, (3a,5a)-	1
Metabolic pathways	Androstan-17-one, 3-hydroxy-, (3a,5a)-	1
Biosynthesis of unsaturated fatty acids	Tetracosanoic acid, methyl ester	1
Carotenoid biosynthesis	Lycopene	1
Biosynthesis of plant secondary metabolites	Lycopene	1
Biosynthesis of terpenoids and steroids	Lycopene	1
Biosynthesis of plant hormones	Lycopene	1
Metabolic pathways	Lycopene	1
Biosynthesis of secondary metabolites	Lycopene	1
Biosynthesis of cofactors	Lycopene	1

## Sheet: Table S5
Table S5 Network analysis of annotated metabolites
KEGG ID	Entry type	Gene name	KEGG name
C01468	compound		p-Cresol
map00623	pathway		Toluene degradation
map00633	pathway		Nitrotoluene degradation
map01100	pathway		Metabolic pathways
map01120	pathway		Microbial metabolism in diverse environments
map01220	pathway		Degradation of aromatic compounds
map04974	pathway		Protein digestion and absorption
1.14.13.7	enzyme		phenol 2-monooxygenase (NADPH); phenol hydroxylase; phenol o-hydroxylase
1.14.13.236	enzyme		toluene 4-monooxygenase; TMO
1.17.9.1	enzyme		4-methylphenol dehydrogenase (hydroxylating); pchCF (gene names); p-cresol-(acceptor) oxidoreductase (hydroxylating); p-cresol methylhydroxylase; 4-cresol dehydrogenase (hydroxylating)
4.1.1.83	enzyme		4-hydroxyphenylacetate decarboxylase; p-hydroxyphenylacetate decarboxylase; p-Hpd; 4-Hpd; 4-hydroxyphenylacetate carboxy-lyase
4.1.99.19	enzyme		2-iminoacetate synthase; thiH (gene name)
R02675	reaction		4-methylphenol:oxidized azurin oxidoreductase (methyl-hydroxylating)
R03568	reaction		4-cresol,NADPH:oxogen oxidoreductase (2-hydroxylating)
R05666	reaction		toluene,NADH:oxygen oxidoreductase (4-hydroxylating)
R07312	reaction		4-hydroxyphenylacetate carboxy-lyase
R07663	reaction		Toluene-4-sulfonate + Oxygen <=> 4-Cresol + Sulfate
R08041	reaction		2,4,6-Trihydroxytoluene <=> 4-Cresol
R10246	reaction		L-tyrosine 4-methylphenol-lyase (2-iminoacetate-forming)
R12133	reaction		4-Cresol + 2 Oxidized azurin + H2O <=> p-Hydroxybenzyl alcohol + 2 Reduced azurin + 2 H+
C07288	compound		5-Hepten-2-ol, 6-methyl-
1.1.1.260	enzyme		sulcatone reductase
R05678	reaction		sulcatol:NAD+ oxidoreductase
C15513	compound		Benzeneacetic acid, methyl ester
1.14.13.92	enzyme		phenylacetone monooxygenase; PAMO
2.3.1.224	enzyme		acetyl-CoA-benzylalcohol acetyltransferase; BEAT
R07201	reaction		phenylacetone,NADPH:oxygen oxidoreductase
R10473	reaction		acetyl-CoA:benzylalcohol O-acetyltransferase
C06123	compound		cis-11-Hexadecenal
4.1.2.27	enzyme		sphinganine-1-phosphate aldolase; dihydrosphingosine 1-phosphate aldolase; sphinganine-1-phosphate alkanal-lyase; sphinganine-1-phosphate lyase; sphinganine-1-phosphate palmitaldehyde-lyase
1.3.1.27	enzyme		2-hexadecenal reductase; 2-alkenal reductase; hexadecanal: NADP+ oxidoreductase
R02463	reaction		hexadecanal:NADP+ delta2-oxidoreductase
R06516	reaction		sphingosine-1-phosphate palmitaldehyde-lyase (phosphoethanolamine-forming)
C16995	compound		Pentadecanoic acid, 14-methyl-, methyl ester
C14499	compound		Oxirane, tetradecyl-
C02344	compound		4,6,6-Trimethyl-bicyclo[3.1.1]heptan-2-ol
map00902	pathway		Monoterpenoid biosynthesis
map01062	pathway		Biosynthesis of terpenoids and steroids
map01110	pathway		Biosynthesis of secondary metabolites
1.1.1.322	enzyme		(-)-endo-fenchol dehydrogenase; l-endo-fenchol dehydrogenase; FDH
4.2.3.10	enzyme		(-)-endo-fenchol synthase; (-)-endo-fenchol cyclase; geranyl pyrophosphate:(-)-endo-fenchol cyclase
R02004	reaction		geranyl-diphosphate diphosphate-lyase [cyclizing, (-)-endo-fenchol-forming
R09984	reaction		geranyl-diphosphate diphosphate-lyase [cyclizing, (-)-endo-fenchol-forming
R09985	reaction		(-)-endo-fenchol:NADP+ oxidoreductase
C06429	compound		Doconexent
map01040	pathway		Biosynthesis of unsaturated fatty acids
1.14.14.79	enzyme		docosahexaenoic acid omega-hydroxylase; CYP4F3B; CYP4V2; docosahexaenoate,NADPH:O2 oxidoreductase (22-hydroxydocosahexaenoate forming)
3.1.2.2	enzyme	TES1	palmitoyl-CoA hydrolase; long-chain fatty-acyl-CoA hydrolase; palmitoyl coenzyme A hydrolase; palmitoyl thioesterase; palmitoyl coenzyme A hydrolase; palmitoyl-CoA deacylase; palmityl thioesterase; palmityl-CoA deacylase; fatty acyl thioesterase I; palmityl thioesterase I
R08180	reaction		(4Z,7Z,10Z,13Z,16Z,19Z)-Docosahexaenoyl-CoA + H2O <=> CoA + (4Z,7Z,10Z,13Z,16Z,19Z)-Docosahexaenoic acid
R10795	reaction		docosahexaenoate,[reduced NADPH---hemoprotein reductase]:oxygen oxidoreductase (22-hydroxydocosahexaenoate forming)
C19670	compound		9-Octadecenamide, (Z)-
3.5.1.99	enzyme		fatty acid amide hydrolase; FAAH; oleamide hydrolase; anandamide amidohydrolase
R09537	reaction		fatty acylamide amidohydrolase
C00523	compound		Androstan-17-one, 3-hydroxy-, (3a,5a)-
map00140	pathway		Steroid hormone biosynthesis
map01100	pathway		Metabolic pathways
1.1.1.50	enzyme	AKR1C4	alpha-hydroxysteroid 3-dehydrogenase (Si-specific); hydroxyprostaglandin dehydrogenase; 3alpha-hydroxysteroid oxidoreductase; sterognost 3alpha; 3alpha-hydroxysteroid dehydrogenase (B-specific); 3alpha-hydroxysteroid 3-dehydrogenase (B-specific); 3alpha-hydroxysteroid:NAD(P)+ 3-oxidoreductase (B-specific)
1.1.1.51	enzyme	AKR1C3/HSD17B5	3(or 17)beta-hydroxysteroid dehydrogenase; beta-hydroxy steroid dehydrogenase; 17-ketoreductase; 17beta-hydroxy steroid dehydrogenase; 3beta-hydroxysteroid dehydrogenase; 3beta-hydroxy steroid dehydrogenase
1.1.1.64	enzyme	HSD17B3	testosterone 17beta-dehydrogenase (NADP+); 17-ketoreductase; NADP-dependent testosterone-17beta-oxidoreductase; testosterone 17beta-dehydrogenase (NADP)
1.1.1.209	enzyme		3(or 17)alpha-hydroxysteroid dehydrogenase; 3(17)alpha-hydroxysteroid dehydrogenase
1.1.1.213	enzyme		3alpha-hydroxysteroid 3-dehydrogenase (Re-specific); 3alpha-hydroxysteroid dehydrogenase; 3alpha-hydroxysteroid:NAD(P)+ 3-oxidoreductase (A-specific); 3alpha-hydroxysteroid 3-dehydrogenase (A-specific)
1.1.1.239	enzyme	HSD17B	3alpha(17beta)-hydroxysteroid dehydrogenase (NAD+); 3alpha,17beta-hydroxy steroid dehydrogenase; 3alpha(17beta)-HSD; 17-ketoreductase (ambiguous); 17beta-HSD (ambiguous); HSD17B6 (gene name); HSD17B8 (gene name)
1.1.1.357	enzyme	AKR1C2	3alpha-hydroxysteroid 3-dehydrogenase; 3alpha-hydroxysteroid dehydrogenase; AKR1C4 (gene name); AKR1C2 (gene name); hsdA (gene name)
1.14.14.32	enzyme	CYP17A1	17alpha-hydroxyprogesterone deacetylase; C-17/C-20 lyase; 17alpha-hydroxyprogesterone acetaldehyde-lyase; CYP17; CYP17A1 (gene name); 17alpha-hydroxyprogesterone 17,20-lyase
2.4.1.17	enzyme		glucuronosyltransferase; 1-naphthol glucuronyltransferase; 1-naphthol-UDP-glucuronosyltransferase; 17beta-hydroxysteroid UDP-glucuronosyltransferase; 3alpha-hydroxysteroid UDP-glucuronosyltransferase; 4-hydroxybiphenyl UDP-glucuronosyltransferase;
R02476	reaction		androsterone:NAD+ oxidoreductase
R02477	reaction		androsterone:NADP+ oxidoreductase
R02478	reaction		UDPglucuronate beta-D-glucuronosyltransferase(acceptor-unspecific)
R13039	reaction		Androstan-3alpha,17beta-diol + NAD+ <=> Androsterone + NADH + H+
R13218	reaction		5alpha-pregnane-3alpha,17alpha-diol-20-one,NADPH---hemoprotein reductase:oxygen oxidoreductase (17alpha-hydroxylating, acetate-releasing)
R13219	reaction		androstan-3alpha,17beta-diol:NADP+ 17-oxidoreductase
C08320	compound		Tetracosanoic acid, methyl ester
map01040	pathway		Biosynthesis of unsaturated fatty acids
3.1.2.-	enzyme	TES1	acetyl-CoA hydrolase; acetyl-CoA deacylase; acetyl-CoA acylase; acetyl coenzyme A hydrolase; acetyl coenzyme A deacylase; acetyl coenzyme A acylase; acetyl-CoA thiol esterase
R08185	reaction		Tetracosanoyl-CoA + H2O <=> CoA + Tetracosanoic acid
C05432	compound		Lycopene
map00906	pathway		Carotenoid biosynthesis
map01060	pathway		Biosynthesis of plant secondary metabolites
map01062	pathway		Biosynthesis of terpenoids and steroids
map01070	pathway		Biosynthesis of plant hormones
map01100	pathway		Metabolic pathways
map01110	pathway		Biosynthesis of secondary metabolites
map01240	pathway		Biosynthesis of cofactors
1.3.5.6	enzyme		9,9'-dicis-zeta-carotene desaturase; zeta-carotene desaturase; ZDS
1.3.99.26	enzyme		all-trans-zeta-carotene desaturase; CrtIb; phytoene desaturase (ambiguous); 2-step phytoene desaturase (ambiguous); two-step phytoene desaturase (ambiguous); CrtI (ambiguous)
1.3.99.30	enzyme		phytoene desaturase (3,4-didehydrolycopene-forming); 5-step phytoene desaturase; five-step phytoene desaturase; phytoene desaturase (ambiguous); Al-1
1.3.99.31	enzyme		phytoene desaturase (lycopene-forming); 4-step phytoene desaturase; four-step phytoene desaturase; phytoene desaturase (ambiguous); CrtI (ambiguous)
2.5.1.149	enzyme		lycopene elongase/hydratase (flavuxanthin-forming); crtEb (gene name); dimethylallyl-diphosphate:all-trans-lycopene dimethylallyltransferase (hydrating, flavuxanthin-forming)
2.5.1.150	enzyme		lycopene elongase/hydratase (dihydrobisanhydrobacterioruberin-forming); lbtA (gene name); lyeJ (gene name); dimethylallyl-diphosphate:all-trans-lycopene dimethylallyltransferase (hydrating, dihydrobisanhydrobacterioruberin-forming)
4.2.1.131	enzyme		carotenoid 1,2-hydratase; CrtC
5.2.1.13	enzyme		prolycopene isomerase; CRTISO; carotene cis-trans isomerase; ZEBRA2 (gene name); carotene isomerase; carotenoid isomerase
5.5.1.18	enzyme		lycopene epsilon-cyclase; CrtL-e; LCYe; carotenoid psi-end group lyase (decyclizing)
5.5.1.19	enzyme		lycopene beta-cyclase; CrtL; CrtL-b; CrtY; LCYb; carotenoid beta-end group lyase (decyclizing)
R03823	reaction		beta-Carotene <=> Lycopene
R04799	reaction		all-trans-zeta-Carotene + 2 Oxygen + 2 Reduced acceptor <=> Lycopene + 4 H2O + 2 Acceptor
R04800	reaction		neurosporene,hydrogen-donor:oxygen oxidoreductase
R05341	reaction		carotenoid beta-end group lyase (decyclizing)
R06963	reaction		carotenoid psi-end group lyase (decyclizing)
R07512	reaction		7,9,7',9'-tetracis-lycopene cis-trans-isomerase
R07518	reaction		15-cis-phytoene:acceptor oxidoreductase (3,4-didehydrolycopene-forming)
R07519	reaction		lycopene hydro-lyase (1-hydroxy-1,2-dihydrolycopene-forming)
R07844	reaction		Lycopene <=> (2S,2'S)-Oscillol
R07846	reaction		Lycopene <=> R.g.-Keto I
R09659	reaction		all-trans-zeta-carotene:acceptor oxidoreductase
R09716	reaction		15-cis-phytoene:acceptor oxidoreductase (lycopene-forming)
R12283	reaction		dimethylallyl-diphosphate:all-trans-lycopene dimethylallyltransferase (hydrating, nonaflavuxanthin-forming)
R12285	reaction		dimethylallyl-diphosphate:all-trans-lycopene dimethylallyltransferase (hydrating, dihydroisopentenyldehydrorhodopin-forming)
